# Supplementary material for: Growth factor–induced activation of MSK2 leads to phosphorylation of H3K9me2S10 and corresponding changes in gene expression
Source: Sci Adv. 2024 Mar 13;10(11):eadm9518. doi: 10.1126/sciadv.adm9518 (PMC10936876; doi:10.1126/sciadv.adm9518)
Supplement: Supplementary file 2 — Data S1 and S2 [file sciadv.adm9518_data_s1_and_s2.zip › Data_S1.xlsx]

## Sheet: PBSvsEGF30_DEG
logFC	PValue	fdr	geneID	geneSymbol
-0.420812	0.000167041	0.023652	ENSG00000041982	TNC
0.725308	3.22e-08	8.28e-06	ENSG00000057657	PRDM1
1.0068	8.55e-51	9.29e-48	ENSG00000067082	KLF6
1.31524	3.89e-10	1.15e-07	ENSG00000073756	PTGS2
0.726123	0.000260627	0.0353656	ENSG00000078401	EDN1
0.557231	2.53e-13	9.5e-11	ENSG00000087074	PPP1R15A
0.624714	0.000164493	0.0236338	ENSG00000095752	IL11
0.385864	3.94e-08	9.63e-06	ENSG00000106366	SERPINE1
1.21313	7.91e-10	2.27e-07	ENSG00000114315	HES1
0.576629	9.83e-05	0.0152398	ENSG00000114737	CISH
0.430185	5.75e-05	0.00952319	ENSG00000116285	ERRFI1
0.553154	0.000109034	0.0163887	ENSG00000117318	ID3
0.278768	4.33e-05	0.00769029	ENSG00000117525	F3
0.29577	0.000280675	0.0375643	ENSG00000118515	SGK1
0.662908	2.79e-14	1.19e-11	ENSG00000118523	CCN2
1.75547	1.55e-94	5.05e-91	ENSG00000120129	DUSP1
2.00995	1.74e-50	1.7e-47	ENSG00000120738	EGR1
1.94804	5.52e-87	1.35e-83	ENSG00000122877	EGR2
1.38178	2.1e-15	9.76e-13	ENSG00000123358	NR4A1
0.777784	0.000110761	0.0163959	ENSG00000123836	PFKFB2
0.854809	1.69e-07	3.84e-05	ENSG00000124216	SNAI1
2.59194	7.01e-67	1.14e-63	ENSG00000127528	KLF2
2.51411	2e-149	9.79e-146	ENSG00000128016	ZFP36
0.853694	6.26e-12	2.19e-09	ENSG00000128342	LIF
1.21523	9.31e-31	7e-28	ENSG00000130513	GDF15
0.259593	3.43e-05	0.0062127	ENSG00000132002	DNAJB1
0.724328	1.69e-14	7.49e-12	ENSG00000134107	BHLHE40
0.774463	1.1e-19	6.33e-17	ENSG00000136158	SPRY2
0.370918	0.000380478	0.0495636	ENSG00000136997	MYC
0.432069	3.84e-06	0.000798954	ENSG00000137193	PIM1
1.4078	3.19e-29	2.23e-26	ENSG00000137331	IER3
0.540873	0.00015045	0.0219388	ENSG00000138166	DUSP5
0.290908	8.97e-05	0.014137	ENSG00000139289	PHLDA1
0.63238	1.83e-12	6.64e-10	ENSG00000139318	DUSP6
0.477779	7.95e-06	0.00158523	ENSG00000141682	PMAIP1
0.41801	2.61e-05	0.00481334	ENSG00000142627	EPHA2
1.26524	1.22e-53	1.7e-50	ENSG00000142871	CCN1
0.543798	7.6e-11	2.39e-08	ENSG00000143384	MCL1
1.74823	2.76e-49	2.45e-46	ENSG00000143878	RHOB
0.438077	2.2e-05	0.00420622	ENSG00000144559	TAMM41
0.786462	3.37e-18	1.83e-15	ENSG00000144655	CSRNP1
0.645668	5.14e-08	1.22e-05	ENSG00000144802	NFKBIZ
0.482924	6.37e-05	0.0103657	ENSG00000146587	RBAK
0.441236	8.27e-05	0.0132527	ENSG00000148339	SLC25A25
0.44806	2.67e-06	0.000566127	ENSG00000148841	ITPRIP
0.501616	0.000297389	0.0392634	ENSG00000153234	NR4A2
0.655371	8.87e-18	4.56e-15	ENSG00000155090	KLF10
2.15977	5.06e-34	4.12e-31	ENSG00000158050	DUSP2
0.509866	3.91e-08	9.63e-06	ENSG00000159388	BTG2
1.60917	3.09e-53	3.77e-50	ENSG00000160888	IER2
0.896343	6.08e-14	2.38e-11	ENSG00000162772	ATF3
0.774101	1.47e-11	4.8e-09	ENSG00000163545	NUAK2
-0.515244	0.000222567	0.0306264	ENSG00000166261	ZNF202
0.427228	6.5e-06	0.00132332	ENSG00000166886	NAB2
0.424606	2.31e-06	0.000501989	ENSG00000167565	SERTAD3
1.05525	8.62e-09	2.34e-06	ENSG00000169429	CXCL8
4.01398	7.46e-220	7.28e-216	ENSG00000170345	FOS
1.84573	1.56e-80	3.04e-77	ENSG00000171223	JUNB
0.871349	3.1e-22	1.9e-19	ENSG00000173334	TRIB1
0.40141	0.000188009	0.0262406	ENSG00000173875	ZNF791
0.428261	0.000107331	0.0163847	ENSG00000175197	DDIT3
0.816689	2.54e-05	0.00477612	ENSG00000175505	CLCF1
0.51617	2.68e-09	7.48e-07	ENSG00000175592	FOSL1
0.830571	3.85e-14	1.57e-11	ENSG00000177606	JUN
2.16137	1.34e-23	8.74e-21	ENSG00000179388	EGR3
0.868168	2.55e-16	1.24e-13	ENSG00000184557	SOCS3
0.509748	1.11e-08	2.94e-06	ENSG00000185650	ZFP36L1
0.320833	4.73e-05	0.00824771	ENSG00000186594	MIR22HG
0.724732	4.07e-07	9.03e-05	ENSG00000187678	SPRY4
0.625208	9.97e-12	3.36e-09	ENSG00000197019	SERTAD1
0.380833	5.07e-05	0.00857909	ENSG00000197063	MAFG
0.543542	1.1e-05	0.00214913	ENSG00000198142	SOWAHC
0.533876	1.11e-07	2.57e-05	ENSG00000198355	PIM3
0.532783	5.09e-05	0.00857909	ENSG00000230630	DNM3OS
1.2718	2.92e-10	8.92e-08	ENSG00000267519	MIR23AHG

## Sheet: PBSvsEGF60_DEG
logFC	PValue	fdr	geneID	geneSymbol
0.429936	0.000251801	0.0108854	ENSG00000005238	FAM214B
1.08661	5.62739e-07	3.84473e-05	ENSG00000006062	MAP3K14
0.708066	5.87759e-12	6.45214e-10	ENSG00000006327	TNFRSF12A
0.354905	0.000579768	0.0213749	ENSG00000008513	ST3GAL1
0.502625	1.85388e-08	1.53495e-06	ENSG00000011422	PLAUR
-0.371885	1.07179e-06	7.22164e-05	ENSG00000019549	SNAI2
0.430511	9.54072e-05	0.00456439	ENSG00000025156	HSF2
0.264048	0.00149603	0.0474552	ENSG00000033800	PIAS1
0.293526	0.000663596	0.0240595	ENSG00000034152	MAP2K3
0.369872	0.000362353	0.0144552	ENSG00000050820	BCAR1
0.424625	0.000219343	0.00974083	ENSG00000056586	RC3H2
1.37507	1.06503e-23	2.08106e-21	ENSG00000057657	PRDM1
0.58371	0.00138633	0.0447012	ENSG00000059728	MXD1
0.591475	6.83842e-12	7.42349e-10	ENSG00000059804	SLC2A3
-0.45466	0.00158804	0.049629	ENSG00000062822	POLD1
1.64555	5.58737e-118	9.0981e-115	ENSG00000067082	KLF6
0.686381	5.54883e-08	4.23532e-06	ENSG00000069399	BCL3
0.407139	0.000253191	0.0108973	ENSG00000069956	MAPK6
0.879151	4.84978e-20	8.31269e-18	ENSG00000070495	JMJD6
0.34764	9.63741e-06	0.000547427	ENSG00000073712	FERMT2
2.76904	1.63517e-36	3.80372e-34	ENSG00000073756	PTGS2
0.605967	5.30637e-11	5.23669e-09	ENSG00000075426	FOSL2
0.413797	0.00109685	0.0369526	ENSG00000076053	RBM7
0.991632	1.49039e-12	1.69315e-10	ENSG00000076604	TRAF4
1.20878	6.29492e-09	5.4426e-07	ENSG00000078401	EDN1
-0.760328	2.07401e-05	0.0010953	ENSG00000081386	ZNF510
0.515587	4.67695e-06	0.000283813	ENSG00000082258	CCNT2
0.287728	0.00072642	0.0259968	ENSG00000086589	RBM22
0.876733	3.40551e-27	7.0791e-25	ENSG00000087074	PPP1R15A
0.467298	0.0004513	0.0171564	ENSG00000090339	ICAM1
0.349659	1.52041e-05	0.000843998	ENSG00000092820	EZR
2.07797	3.03562e-36	6.89721e-34	ENSG00000095752	IL11
-0.326172	0.000265065	0.0112595	ENSG00000099622	CIRBP
0.280278	0.000150733	0.00691389	ENSG00000100219	XBP1
0.394115	1.93495e-08	1.58861e-06	ENSG00000100234	TIMP3
0.472432	0.000298624	0.0123104	ENSG00000100647	SUSD6
0.387981	1.64818e-06	0.000106641	ENSG00000100739	BDKRB1
0.561225	3.05673e-08	2.42799e-06	ENSG00000102760	RGCC
0.341122	0.000578015	0.0213749	ENSG00000103091	WDR59
-0.473846	0.000335703	0.0137231	ENSG00000103343	ZNF174
0.688901	0.000403267	0.0156969	ENSG00000104497	SNX16
0.621902	0.000823152	0.0289287	ENSG00000105327	BBC3
0.456273	0.00018174	0.00822039	ENSG00000105732	ZNF574
0.513733	8.17259e-06	0.000475275	ENSG00000105835	NAMPT
1.51013	6.42142e-90	4.18248e-87	ENSG00000106366	SERPINE1
-0.476194	0.00134201	0.0435596	ENSG00000107020	PLGRKT
0.471415	0.000940737	0.0323627	ENSG00000107443	CCNJ
0.993512	1.01243e-07	7.58244e-06	ENSG00000107984	DKK1
0.482904	1.67749e-05	0.000910504	ENSG00000108256	NUFIP2
0.345526	0.000116704	0.0054817	ENSG00000108669	CYTH1
0.473351	0.000134501	0.00625748	ENSG00000108691	CCL2
0.283721	0.000798905	0.028178	ENSG00000109917	ZPR1
0.26715	0.00104292	0.0353798	ENSG00000110906	KCTD10
0.439158	6.33922e-05	0.00315991	ENSG00000111057	KRT18
0.374724	0.000385801	0.0150771	ENSG00000111252	SH2B3
0.714082	0.000283294	0.0118714	ENSG00000111266	DUSP16
-0.76096	0.000271845	0.0114975	ENSG00000111276	CDKN1B
0.45943	0.000544679	0.0203889	ENSG00000111912	NCOA7
0.571471	1.7768e-05	0.000958377	ENSG00000112242	E2F3
0.788165	2.77682e-11	2.76832e-09	ENSG00000112658	SRF
0.877858	1.78336e-15	2.26279e-13	ENSG00000112715	VEGFA
0.348386	0.000446346	0.0170344	ENSG00000112763	BTN2A1
0.367931	0.000141123	0.00652912	ENSG00000112773	TENT5A
0.445318	0.000990189	0.0339444	ENSG00000112941	TENT4A
1.98239	4.38587e-28	9.31521e-26	ENSG00000113070	HBEGF
0.691792	3.14296e-14	3.83833e-12	ENSG00000113369	ARRDC3
0.387177	0.000224629	0.00988569	ENSG00000113716	HMGXB3
0.508333	1.76109e-11	1.83041e-09	ENSG00000114019	AMOTL2
2.50826	6.50574e-37	1.58903e-34	ENSG00000114315	HES1
-0.573508	0.00089731	0.0309778	ENSG00000114670	NEK11
1.16748	4.9346e-14	5.95198e-12	ENSG00000114737	CISH
0.34675	5.33146e-05	0.00268497	ENSG00000115520	COQ10B
0.586524	2.00088e-11	2.05775e-09	ENSG00000115738	ID2
0.378214	0.000858422	0.0298462	ENSG00000116273	PHF13
1.82608	8.15619e-59	3.32025e-56	ENSG00000116285	ERRFI1
0.508825	0.000565032	0.0210537	ENSG00000116525	TRIM62
0.72495	6.58824e-06	0.000387753	ENSG00000116604	MEF2D
-1.09105	1.72693e-23	3.30826e-21	ENSG00000116741	RGS2
0.69039	1.77688e-08	1.48377e-06	ENSG00000117000	RLF
0.598486	9.2647e-06	0.000532448	ENSG00000117036	ETV3
0.33005	0.000373249	0.0148064	ENSG00000117143	UAP1
1.31706	1.38996e-18	2.02685e-16	ENSG00000117152	RGS4
0.890219	2.61152e-09	2.3195e-07	ENSG00000117318	ID3
1.15044	2.17435e-56	8.49734e-54	ENSG00000117525	F3
0.386291	0.000176768	0.00803269	ENSG00000117586	TNFSF4
0.639873	2.71361e-08	2.18807e-06	ENSG00000118263	KLF7
0.283761	0.0011943	0.0398237	ENSG00000118515	SGK1
1.23455	4.17536e-40	1.23616e-37	ENSG00000118523	CCN2
-0.448852	0.000478583	0.0180531	ENSG00000118526	TCF21
-1.1653	4.82954e-05	0.0024448	ENSG00000119917	IFIT3
-0.764779	0.00036249	0.0144552	ENSG00000119922	IFIT2
2.81466	4.16346e-214	2.03385e-210	ENSG00000120129	DUSP1
2.20703	5.33677e-20	8.9897e-18	ENSG00000120217	CD274
0.411544	4.80604e-08	3.69725e-06	ENSG00000120709	FAM53C
2.54688	2.18501e-71	1.06738e-68	ENSG00000120738	EGR1
0.624402	2.07962e-10	1.93503e-08	ENSG00000121297	TSHZ3
0.386863	0.000497672	0.018701	ENSG00000122257	RBBP6
0.333811	0.00122212	0.0403383	ENSG00000122641	INHBA
0.644067	6.15693e-17	8.35462e-15	ENSG00000122861	PLAU
3.44327	1.06699e-246	1.04245e-242	ENSG00000122877	EGR2
3.91773	1.21276e-101	1.07715e-98	ENSG00000123358	NR4A1
0.528074	6.60082e-05	0.0032736	ENSG00000123395	ATG101
0.573895	7.31636e-06	0.000428029	ENSG00000123975	CKS2
0.474977	5.32185e-06	0.000320953	ENSG00000124145	SDC4
0.355986	0.000133485	0.00623997	ENSG00000124193	SRSF6
1.56365	9.84525e-20	1.60314e-17	ENSG00000124216	SNAI1
0.34335	3.41235e-05	0.00176395	ENSG00000124688	MAD2L1BP
0.442996	1.6111e-08	1.35693e-06	ENSG00000124762	CDKN1A
0.492078	0.000226889	0.00989601	ENSG00000125347	IRF1
0.842176	1.15677e-19	1.79392e-17	ENSG00000125398	SOX9
0.425851	0.00029097	0.0120457	ENSG00000125430	HS3ST3B1
0.958318	4.9082e-12	5.47723e-10	ENSG00000125968	ID1
3.23143	6.79214e-95	5.52994e-92	ENSG00000127528	KLF2
2.26957	3.39241e-112	3.68265e-109	ENSG00000128016	ZFP36
0.471582	7.38609e-05	0.00361615	ENSG00000128283	CDC42EP1
2.07224	6.10792e-56	2.29517e-53	ENSG00000128342	LIF
1.25148	3.06962e-13	3.52825e-11	ENSG00000128917	DLL4
0.87434	2.64978e-11	2.66891e-09	ENSG00000128965	CHAC1
0.3068	0.000343273	0.0139161	ENSG00000129245	FXR2
0.573566	1.09247e-13	1.27064e-11	ENSG00000130164	LDLR
0.341363	0.00154856	0.0486478	ENSG00000130176	CNN1
2.14223	8.16878e-81	4.43383e-78	ENSG00000130513	GDF15
0.457285	0.00111202	0.0373349	ENSG00000130522	JUND
0.367113	0.00123958	0.0407769	ENSG00000130766	SESN2
0.395632	5.76823e-05	0.00289003	ENSG00000131652	THOC6
0.615731	2.88532e-20	5.03386e-18	ENSG00000132002	DNAJB1
0.554204	0.000110348	0.00520821	ENSG00000132952	USPL1
-0.873571	0.000210887	0.00946541	ENSG00000133624	ZNF767P
2.23991	1.05707e-112	1.29095e-109	ENSG00000134107	BHLHE40
0.361547	0.000347788	0.0140409	ENSG00000134531	EMP1
0.305535	6.72385e-05	0.00331778	ENSG00000134686	PHC2
0.459108	8.86726e-06	0.000512622	ENSG00000134954	ETS1
0.424727	1.86581e-05	0.00099612	ENSG00000135679	MDM2
1.97824	6.34921e-111	6.20318e-108	ENSG00000136158	SPRY2
0.557585	2.69148e-06	0.000170752	ENSG00000136603	SKIL
0.347434	3.18292e-05	0.00167189	ENSG00000136802	LRRC8A
1.52625	1.07118e-19	1.68797e-17	ENSG00000136826	KLF4
0.264217	0.00104207	0.0353798	ENSG00000136950	ARPC5L
1.15882	1.8975e-26	3.78338e-24	ENSG00000136997	MYC
0.854476	5.91083e-18	8.3694e-16	ENSG00000137193	PIM1
1.95963	4.98946e-50	1.74097e-47	ENSG00000137331	IER3
0.737966	2.13664e-07	1.54629e-05	ENSG00000137449	CPEB2
1.97548	2.45191e-39	7.04563e-37	ENSG00000138166	DUSP5
0.461401	4.65665e-06	0.000283813	ENSG00000138675	FGF5
0.33547	0.000408744	0.0158469	ENSG00000139263	LRIG3
0.336148	0.000225824	0.00989374	ENSG00000139278	GLIPR1
0.61082	1.59071e-14	1.96725e-12	ENSG00000139289	PHLDA1
1.23412	1.1585e-38	3.05907e-36	ENSG00000139318	DUSP6
0.56799	3.57832e-06	0.000221267	ENSG00000139372	TDG
0.59	3.76163e-09	3.28135e-07	ENSG00000139722	VPS37B
0.60484	0.00118957	0.0398018	ENSG00000140406	TLNRD1
0.59272	2.23248e-07	1.58053e-05	ENSG00000141232	TOB1
1.29092	5.53814e-30	1.20239e-27	ENSG00000141682	PMAIP1
0.966515	2.40403e-20	4.27044e-18	ENSG00000142627	EPHA2
0.609002	2.18732e-07	1.56083e-05	ENSG00000142867	BCL10
1.5523	3.89245e-71	1.81092e-68	ENSG00000142871	CCN1
0.380984	0.00120631	0.0400872	ENSG00000143033	MTF2
0.728304	1.53024e-06	9.96699e-05	ENSG00000143322	ABL2
0.656688	3.29132e-08	2.59325e-06	ENSG00000143367	TUFT1
1.14851	4.65191e-38	1.16536e-35	ENSG00000143384	MCL1
0.33313	7.40256e-05	0.00361615	ENSG00000143398	PIP5K1A
0.472808	4.3884e-05	0.00224475	ENSG00000143751	SDE2
2.48551	7.17251e-88	4.37971e-85	ENSG00000143878	RHOB
0.538722	5.47448e-14	6.52264e-12	ENSG00000144136	SLC20A1
0.81367	1.02672e-07	7.59926e-06	ENSG00000144597	EAF1
2.45521	1.35827e-154	4.42343e-151	ENSG00000144655	CSRNP1
1.61779	2.63085e-38	6.76405e-36	ENSG00000144802	NFKBIZ
0.69195	1.19099e-07	8.74886e-06	ENSG00000146112	PPP1R18
-0.31229	1.53773e-05	0.000848792	ENSG00000146278	PNRC1
0.497364	1.0821e-05	0.000607592	ENSG00000147883	CDKN2B
0.529048	4.43568e-07	3.05188e-05	ENSG00000148154	UGCG
0.774848	6.46414e-11	6.31547e-09	ENSG00000148339	SLC25A25
0.445902	0.00146143	0.0466608	ENSG00000148384	INPP5E
0.337124	0.000716004	0.0257182	ENSG00000148840	PPRC1
1.47882	5.68273e-49	1.85068e-46	ENSG00000148841	ITPRIP
0.473855	0.000782998	0.027717	ENSG00000151883	PARP8
0.567827	2.73229e-08	2.18807e-06	ENSG00000152518	ZFP36L2
0.261145	0.000418771	0.0161715	ENSG00000152684	PELO
1.41425	3.76803e-23	7.07955e-21	ENSG00000153234	NR4A2
0.663178	1.26797e-11	1.33205e-09	ENSG00000153487	ING1
0.391342	2.91031e-06	0.000183443	ENSG00000153714	LURAP1L
-0.573042	0.00083917	0.029281	ENSG00000154240	CEP112
0.383309	0.000374328	0.0148064	ENSG00000154640	BTG3
0.481551	0.000467512	0.0177038	ENSG00000154642	C21orf91
2.06871	2.19048e-142	5.35024e-139	ENSG00000155090	KLF10
0.846982	6.97566e-12	7.48925e-10	ENSG00000156030	MIDEAS
0.326769	0.000331018	0.0135884	ENSG00000156304	SCAF4
0.5202	0.000234371	0.0101769	ENSG00000156983	BRPF1
0.778151	8.02481e-20	1.32885e-17	ENSG00000157514	TSC22D3
0.273582	0.000158305	0.00722728	ENSG00000157557	ETS2
-2.47505	0.000382287	0.0150603	ENSG00000157601	MX1
3.56397	5.19001e-84	2.98273e-81	ENSG00000158050	DUSP2
0.603998	4.318e-08	3.37495e-06	ENSG00000158615	PPP1R15B
0.895331	1.17002e-06	7.7237e-05	ENSG00000158792	SPATA2L
1.15615	8.32421e-45	2.54149e-42	ENSG00000159167	STC1
0.461962	8.09957e-05	0.00391746	ENSG00000159200	RCAN1
0.423244	1.59677e-05	0.000871534	ENSG00000159216	RUNX1
0.879396	3.94209e-19	5.92527e-17	ENSG00000159388	BTG2
0.480645	1.71591e-06	0.000110292	ENSG00000159840	ZYX
1.90566	1.18547e-66	5.03567e-64	ENSG00000160888	IER2
0.692457	4.93343e-12	5.47723e-10	ENSG00000162702	ZNF281
2.42173	3.15766e-93	2.2036e-90	ENSG00000162772	ATF3
0.547215	2.07777e-08	1.69165e-06	ENSG00000162783	IER5
1.8826	2.86844e-55	1.03795e-52	ENSG00000163545	NUAK2
0.770235	5.00488e-15	6.26893e-13	ENSG00000163659	TIPARP
0.832972	1.55449e-17	2.16962e-15	ENSG00000163660	CCNL1
1.48481	4.46956e-39	1.21299e-36	ENSG00000163874	ZC3H12A
0.416027	0.00130179	0.0423948	ENSG00000164251	F2RL1
0.293499	9.59085e-05	0.00456439	ENSG00000164741	DLC1
0.375023	1.94233e-05	0.00103134	ENSG00000164761	TNFRSF11B
0.726211	1.98735e-10	1.88509e-08	ENSG00000164949	GEM
0.779747	1.46547e-08	1.25594e-06	ENSG00000165997	ARL5B
0.66809	8.11597e-10	7.27459e-08	ENSG00000166401	SERPINB8
0.338288	0.00028433	0.0118714	ENSG00000166471	TMEM41B
0.983649	1.01721e-19	1.62921e-17	ENSG00000166483	WEE1
0.295802	0.000430077	0.0165281	ENSG00000166579	NDEL1
1.16626	1.88908e-31	4.19462e-29	ENSG00000166886	NAB2
1.03887	8.82468e-11	8.53635e-09	ENSG00000167470	MIDN
0.851761	1.38411e-19	2.11293e-17	ENSG00000167565	SERTAD3
0.590984	0.00135463	0.0438237	ENSG00000167566	NCKAP5L
-0.347699	0.000141676	0.00652912	ENSG00000167699	GLOD4
0.935701	2.18868e-07	1.56083e-05	ENSG00000167772	ANGPTL4
0.473701	1.48374e-06	9.72898e-05	ENSG00000167977	KCTD5
0.958082	0.000385534	0.0150771	ENSG00000167981	ZNF597
0.56739	3.70382e-10	3.3819e-08	ENSG00000168386	FILIP1L
0.329948	0.00107837	0.0364556	ENSG00000168495	POLR3D
0.521037	0.00145593	0.0466376	ENSG00000168758	SEMA4C
0.306322	7.48395e-05	0.00363772	ENSG00000168906	MAT2A
0.55611	0.000646374	0.0235637	ENSG00000168917	SLC35G2
0.509148	1.18383e-11	1.25718e-09	ENSG00000168994	PXDC1
1.87495	1.83241e-22	3.3153e-20	ENSG00000169429	CXCL8
0.559093	9.62399e-05	0.00456439	ENSG00000170113	NIPA1
2.65254	5.23606e-94	3.9351e-91	ENSG00000170345	FOS
0.576692	1.16237e-06	7.7237e-05	ENSG00000170525	PFKFB3
0.588137	0.00121652	0.0402896	ENSG00000170802	FOXN2
0.75476	4.13147e-18	5.93595e-16	ENSG00000170852	KBTBD2
0.422677	6.46646e-06	0.000382893	ENSG00000171206	TRIM8
2.45548	1.96773e-126	3.84495e-123	ENSG00000171223	JUNB
0.460188	0.000431387	0.0165281	ENSG00000171408	PDE7B
0.585707	1.55049e-08	1.31724e-06	ENSG00000171469	ZNF561
0.608062	0.000341422	0.0138987	ENSG00000171522	PTGER4
0.310847	0.00143733	0.0461931	ENSG00000171621	SPSB1
0.638185	3.36676e-07	2.33286e-05	ENSG00000172071	EIF2AK3
0.54444	3.17055e-06	0.000197301	ENSG00000172216	CEBPB
1.0355	2.31082e-10	2.12988e-08	ENSG00000173276	ZBTB21
2.15426	9.07102e-113	1.26606e-109	ENSG00000173334	TRIB1
0.279675	3.27968e-05	0.0017135	ENSG00000173530	TNFRSF10D
0.816237	7.48222e-16	9.61859e-14	ENSG00000173846	PLK3
0.412366	0.00035135	0.0141263	ENSG00000173875	ZNF791
0.757689	0.000224147	0.00988569	ENSG00000174010	KLHL15
0.435303	1.78531e-05	0.000958377	ENSG00000174136	RGMB
-0.584792	0.000664898	0.0240595	ENSG00000174276	ZNHIT2
0.5323	5.57412e-06	0.000332068	ENSG00000174943	KCTD13
0.542936	3.04195e-06	0.000190512	ENSG00000175213	ZNF408
1.11117	4.66724e-08	3.61896e-06	ENSG00000175505	CLCF1
1.69086	1.47204e-76	7.56941e-74	ENSG00000175592	FOSL1
0.376135	9.46004e-06	0.000540495	ENSG00000176142	TMEM39A
0.383696	0.000895819	0.0309778	ENSG00000176170	SPHK1
0.420504	2.63043e-06	0.000167969	ENSG00000176678	FOXL1
1.07572	7.26235e-14	8.54858e-12	ENSG00000176692	FOXC2
0.543985	0.00151216	0.0477257	ENSG00000177125	ZBTB34
-0.652421	0.00062317	0.0228029	ENSG00000177409	SAMD9L
0.959342	2.28468e-16	3.01639e-14	ENSG00000177606	JUN
0.478654	0.000747747	0.0266624	ENSG00000178694	NSUN3
0.350673	0.00076108	0.0270391	ENSG00000178996	SNX18
1.57055	3.11744e-09	2.74391e-07	ENSG00000179094	PER1
-0.50331	0.000262995	0.0112204	ENSG00000179163	FUCA1
3.89628	7.78962e-70	3.4593e-67	ENSG00000179388	EGR3
0.796398	2.78114e-17	3.827e-15	ENSG00000179820	MYADM
0.618259	9.76168e-06	0.000551281	ENSG00000179833	SERTAD2
0.371755	1.41323e-07	1.03039e-05	ENSG00000181026	AEN
-0.658566	3.33329e-05	0.00173225	ENSG00000181274	FRAT2
0.274669	0.000278159	0.0117139	ENSG00000181467	RAP2B
0.68924	4.38084e-10	3.96304e-08	ENSG00000181649	PHLDA2
0.401498	2.52631e-07	1.77569e-05	ENSG00000182827	ACBD3
0.432799	0.000211204	0.00946541	ENSG00000182831	C16orf72
-0.548876	0.00146858	0.0467361	ENSG00000183161	FANCF
0.770887	9.48577e-07	6.43583e-05	ENSG00000183579	ZNRF3
0.448109	0.000704757	0.0254076	ENSG00000183696	UPP1
0.551067	3.74008e-05	0.00192319	ENSG00000183864	TOB2
1.65431	1.63437e-49	5.50615e-47	ENSG00000184557	SOCS3
-0.925373	5.56476e-06	0.000332068	ENSG00000184898	RBM43
1.45502	1.00243e-36	2.38872e-34	ENSG00000185022	MAFF
1.01642	1.44667e-26	2.94458e-24	ENSG00000185650	ZFP36L1
0.687774	7.14574e-17	9.56355e-15	ENSG00000186594	MIR22HG
2.16618	1.13769e-46	3.58557e-44	ENSG00000187678	SPRY4
0.726163	3.01517e-07	2.10416e-05	ENSG00000188215	DCUN1D3
0.959614	7.62976e-08	5.77851e-06	ENSG00000188483	IER5L
0.525937	0.00125631	0.0411883	ENSG00000188522	FAM83G
0.624897	1.42246e-05	0.00079414	ENSG00000188785	ZNF548
0.386871	0.000829308	0.0290406	ENSG00000196428	TSC22D2
0.59032	1.0964e-06	7.33689e-05	ENSG00000196449	YRDC
0.515844	9.05572e-05	0.00435834	ENSG00000196814	MVB12B
0.573852	0.000215421	0.00961033	ENSG00000196843	ARID5A
1.26209	4.20735e-39	1.17445e-36	ENSG00000197019	SERTAD1
0.663155	2.09874e-11	2.1359e-09	ENSG00000197063	MAFG
0.317147	0.00158996	0.049629	ENSG00000197498	RPF2
0.44208	0.000599262	0.0220105	ENSG00000197622	CDC42SE1
0.510746	0.000286895	0.0119275	ENSG00000197961	ZNF121
1.27052	1.74649e-22	3.21947e-20	ENSG00000198142	SOWAHC
0.943564	5.16598e-19	7.64722e-17	ENSG00000198355	PIM3
0.477431	1.57877e-05	0.000866552	ENSG00000198853	RUSC2
-0.429595	0.00151433	0.0477257	ENSG00000204237	OXLD1
0.292344	4.45117e-05	0.002265	ENSG00000204256	BRD2
0.579894	0.00026145	0.0112034	ENSG00000204604	ZNF468
0.591007	0.0012885	0.0421024	ENSG00000205189	ZBTB10
-0.486254	0.000566747	0.0210537	ENSG00000210082	MT-RNR2
0.358703	3.98407e-06	0.000244808	ENSG00000241839	PLEKHO2
-0.455338	0.00104085	0.0353798	ENSG00000256683	ZNF350
1.22049	2.0419e-10	1.91821e-08	ENSG00000259863	SH3RF3-AS1
1.74742	2.76612e-16	3.60333e-14	ENSG00000267519	MIR23AHG
0.54201	1.01668e-07	7.58244e-06	ENSG00000267534	S1PR2
0.675914	9.35642e-11	8.96199e-09	ENSG00000272886	DCP1A
