# Supplementary material for: Growth factor–induced activation of MSK2 leads to phosphorylation of H3K9me2S10 and corresponding changes in gene expression
Source: Sci Adv. 2024 Mar 13;10(11):eadm9518. doi: 10.1126/sciadv.adm9518 (PMC10936876; doi:10.1126/sciadv.adm9518)
Supplement: Supplementary file 2 — Data S1 and S2 [file sciadv.adm9518_data_s1_and_s2.zip › Data_S2.xlsx]

## Sheet: PBSvsEGF60-DEG-Up_MSK2clusters
geneID	geneSymbol	geneCluster	MSK2-Dependent
ENSG00000114019	AMOTL2	1	yes
ENSG00000050820	BCAR1	1	yes
ENSG00000069399	BCL3	1	yes
ENSG00000112763	BTN2A1	1	yes
ENSG00000142871	CCN1	1	yes
ENSG00000118523	CCN2	1	yes
ENSG00000120217	CD274	1	yes
ENSG00000128283	CDC42EP1	1	yes
ENSG00000128965	CHAC1	1	yes
ENSG00000130176	CNN1	1	yes
ENSG00000164741	DLC1	1	yes
ENSG00000128917	DLL4	1	yes
ENSG00000158050	DUSP2	1	yes
ENSG00000112242	E2F3	1	yes
ENSG00000078401	EDN1	1	yes
ENSG00000157557	ETS2	1	yes
ENSG00000164251	F2RL1	1	yes
ENSG00000117525	F3	1	yes
ENSG00000005238	FAM214B	1	yes
ENSG00000188522	FAM83G	1	no
ENSG00000073712	FERMT2	1	yes
ENSG00000168386	FILIP1L	1	yes
ENSG00000176678	FOXL1	1	yes
ENSG00000139278	GLIPR1	1	no
ENSG00000125430	HS3ST3B1	1	yes
ENSG00000025156	HSF2	1	no
ENSG00000090339	ICAM1	1	yes
ENSG00000095752	IL11	1	yes
ENSG00000122641	INHBA	1	yes
ENSG00000174943	KCTD13	1	yes
ENSG00000118263	KLF7	1	yes
ENSG00000130164	LDLR	1	yes
ENSG00000139263	LRIG3	1	yes
ENSG00000136802	LRRC8A	1	yes
ENSG00000179820	MYADM	1	yes
ENSG00000136997	MYC	1	yes
ENSG00000163545	NUAK2	1	yes
ENSG00000151883	PARP8	1	no
ENSG00000152684	PELO	1	yes
ENSG00000181649	PHLDA2	1	yes
ENSG00000137193	PIM1	1	yes
ENSG00000141682	PMAIP1	1	yes
ENSG00000148840	PPRC1	1	yes
ENSG00000057657	PRDM1	1	yes
ENSG00000171522	PTGER4	1	no
ENSG00000073756	PTGS2	1	yes
ENSG00000159200	RCAN1	1	no
ENSG00000102760	RGCC	1	yes
ENSG00000197498	RPF2	1	no
ENSG00000118515	SGK1	1	no
ENSG00000104497	SNX16	1	no
ENSG00000178996	SNX18	1	yes
ENSG00000171621	SPSB1	1	yes
ENSG00000112658	SRF	1	yes
ENSG00000008513	ST3GAL1	1	yes
ENSG00000131652	THOC6	1	yes
ENSG00000166471	TMEM41B	1	yes
ENSG00000117586	TNFSF4	1	yes
ENSG00000116525	TRIM62	1	yes
ENSG00000143367	TUFT1	1	yes
ENSG00000117143	UAP1	1	yes
ENSG00000112715	VEGFA	1	yes
ENSG00000100219	XBP1	1	yes
ENSG00000175213	ZNF408	1	yes
ENSG00000204604	ZNF468	1	yes
ENSG00000183579	ZNRF3	1	yes
ENSG00000109917	ZPR1	1	yes
ENSG00000159840	ZYX	1	yes
ENSG00000182827	ACBD3	2	no
ENSG00000162772	ATF3	2	no
ENSG00000123395	ATG101	2	no
ENSG00000100739	BDKRB1	2	no
ENSG00000134107	BHLHE40	2	no
ENSG00000156983	BRPF1	2	no
ENSG00000182831	C16orf72	2	no
ENSG00000108691	CCL2	2	no
ENSG00000107443	CCNJ	2	no
ENSG00000082258	CCNT2	2	no
ENSG00000197622	CDC42SE1	2	no
ENSG00000114737	CISH	2	no
ENSG00000175505	CLCF1	2	no
ENSG00000137449	CPEB2	2	no
ENSG00000144655	CSRNP1	2	no
ENSG00000169429	CXCL8	2	no
ENSG00000107984	DKK1	2	no
ENSG00000132002	DNAJB1	2	no
ENSG00000120129	DUSP1	2	no
ENSG00000138166	DUSP5	2	no
ENSG00000139318	DUSP6	2	no
ENSG00000120738	EGR1	2	no
ENSG00000122877	EGR2	2	no
ENSG00000179388	EGR3	2	no
ENSG00000172071	EIF2AK3	2	no
ENSG00000134954	ETS1	2	no
ENSG00000117036	ETV3	2	no
ENSG00000120709	FAM53C	2	no
ENSG00000138675	FGF5	2	no
ENSG00000170345	FOS	2	no
ENSG00000175592	FOSL1	2	no
ENSG00000170802	FOXN2	2	no
ENSG00000130513	GDF15	2	no
ENSG00000113716	HMGXB3	2	no
ENSG00000160888	IER2	2	no
ENSG00000137331	IER3	2	no
ENSG00000148384	INPP5E	2	no
ENSG00000125347	IRF1	2	no
ENSG00000148841	ITPRIP	2	no
ENSG00000070495	JMJD6	2	no
ENSG00000171223	JUNB	2	no
ENSG00000167977	KCTD5	2	no
ENSG00000155090	KLF10	2	no
ENSG00000067082	KLF6	2	no
ENSG00000128342	LIF	2	no
ENSG00000153714	LURAP1L	2	no
ENSG00000185022	MAFF	2	no
ENSG00000034152	MAP2K3	2	no
ENSG00000069956	MAPK6	2	no
ENSG00000116604	MEF2D	2	no
ENSG00000156030	MIDEAS	2	no
ENSG00000186594	MIR22HG	2	no
ENSG00000267519	MIR23AHG	2	no
ENSG00000166886	NAB2	2	no
ENSG00000167566	NCKAP5L	2	no
ENSG00000111912	NCOA7	2	no
ENSG00000166579	NDEL1	2	no
ENSG00000144802	NFKBIZ	2	no
ENSG00000123358	NR4A1	2	no
ENSG00000108256	NUFIP2	2	no
ENSG00000179094	PER1	2	no
ENSG00000170525	PFKFB3	2	no
ENSG00000139289	PHLDA1	2	no
ENSG00000033800	PIAS1	2	no
ENSG00000143398	PIP5K1A	2	no
ENSG00000241839	PLEKHO2	2	no
ENSG00000087074	PPP1R15A	2	no
ENSG00000146112	PPP1R18	2	no
ENSG00000168994	PXDC1	2	no
ENSG00000181467	RAP2B	2	no
ENSG00000122257	RBBP6	2	no
ENSG00000076053	RBM7	2	no
ENSG00000174136	RGMB	2	no
ENSG00000117000	RLF	2	no
ENSG00000159216	RUNX1	2	no
ENSG00000198853	RUSC2	2	no
ENSG00000267534	S1PR2	2	no
ENSG00000156304	SCAF4	2	no
ENSG00000168758	SEMA4C	2	no
ENSG00000166401	SERPINB8	2	no
ENSG00000106366	SERPINE1	2	no
ENSG00000259863	SH3RF3-AS1	2	no
ENSG00000136603	SKIL	2	no
ENSG00000148339	SLC25A25	2	no
ENSG00000059804	SLC2A3	2	no
ENSG00000124216	SNAI1	2	no
ENSG00000184557	SOCS3	2	no
ENSG00000198142	SOWAHC	2	no
ENSG00000125398	SOX9	2	no
ENSG00000158792	SPATA2L	2	no
ENSG00000187678	SPRY4	2	no
ENSG00000124193	SRSF6	2	no
ENSG00000159167	STC1	2	no
ENSG00000112941	TENT4A	2	no
ENSG00000100234	TIMP3	2	no
ENSG00000006327	TNFRSF12A	2	no
ENSG00000183864	TOB2	2	no
ENSG00000076604	TRAF4	2	no
ENSG00000173334	TRIB1	2	no
ENSG00000171206	TRIM8	2	no
ENSG00000196428	TSC22D2	2	no
ENSG00000121297	TSHZ3	2	no
ENSG00000148154	UGCG	2	no
ENSG00000139722	VPS37B	2	no
ENSG00000103091	WDR59	2	no
ENSG00000196449	YRDC	2	no
ENSG00000205189	ZBTB10	2	no
ENSG00000173276	ZBTB21	2	no
ENSG00000177125	ZBTB34	2	no
ENSG00000163874	ZC3H12A	2	no
ENSG00000128016	ZFP36	2	no
ENSG00000197961	ZNF121	2	no
ENSG00000162702	ZNF281	2	no
ENSG00000188785	ZNF548	2	no
ENSG00000171469	ZNF561	2	no
ENSG00000105732	ZNF574	2	no
ENSG00000167981	ZNF597	2	no
ENSG00000143322	ABL2	3	no
ENSG00000181026	AEN	3	no
ENSG00000167772	ANGPTL4	3	no
ENSG00000196843	ARID5A	3	no
ENSG00000165997	ARL5B	3	no
ENSG00000136950	ARPC5L	3	no
ENSG00000113369	ARRDC3	3	no
ENSG00000105327	BBC3	3	no
ENSG00000142867	BCL10	3	no
ENSG00000204256	BRD2	3	no
ENSG00000159388	BTG2	3	no
ENSG00000154640	BTG3	3	no
ENSG00000154642	C21orf91	3	no
ENSG00000163660	CCNL1	3	no
ENSG00000124762	CDKN1A	3	no
ENSG00000147883	CDKN2B	3	no
ENSG00000172216	CEBPB	3	no
ENSG00000123975	CKS2	3	no
ENSG00000115520	COQ10B	3	no
ENSG00000108669	CYTH1	3	no
ENSG00000272886	DCP1A	3	no
ENSG00000188215	DCUN1D3	3	no
ENSG00000111266	DUSP16	3	no
ENSG00000144597	EAF1	3	no
ENSG00000134531	EMP1	3	no
ENSG00000142627	EPHA2	3	no
ENSG00000116285	ERRFI1	3	no
ENSG00000092820	EZR	3	no
ENSG00000075426	FOSL2	3	no
ENSG00000176692	FOXC2	3	no
ENSG00000129245	FXR2	3	no
ENSG00000164949	GEM	3	no
ENSG00000113070	HBEGF	3	no
ENSG00000114315	HES1	3	no
ENSG00000125968	ID1	3	no
ENSG00000115738	ID2	3	no
ENSG00000117318	ID3	3	no
ENSG00000162783	IER5	3	no
ENSG00000188483	IER5L	3	no
ENSG00000153487	ING1	3	no
ENSG00000177606	JUN	3	no
ENSG00000130522	JUND	3	no
ENSG00000170852	KBTBD2	3	no
ENSG00000110906	KCTD10	3	no
ENSG00000127528	KLF2	3	no
ENSG00000136826	KLF4	3	no
ENSG00000174010	KLHL15	3	no
ENSG00000111057	KRT18	3	no
ENSG00000124688	MAD2L1BP	3	no
ENSG00000197063	MAFG	3	no
ENSG00000006062	MAP3K14	3	no
ENSG00000168906	MAT2A	3	no
ENSG00000143384	MCL1	3	no
ENSG00000135679	MDM2	3	no
ENSG00000167470	MIDN	3	no
ENSG00000143033	MTF2	3	no
ENSG00000196814	MVB12B	3	no
ENSG00000059728	MXD1	3	no
ENSG00000105835	NAMPT	3	no
ENSG00000170113	NIPA1	3	no
ENSG00000153234	NR4A2	3	no
ENSG00000178694	NSUN3	3	no
ENSG00000171408	PDE7B	3	no
ENSG00000134686	PHC2	3	no
ENSG00000116273	PHF13	3	no
ENSG00000198355	PIM3	3	no
ENSG00000122861	PLAU	3	no
ENSG00000011422	PLAUR	3	no
ENSG00000173846	PLK3	3	no
ENSG00000168495	POLR3D	3	no
ENSG00000158615	PPP1R15B	3	no
ENSG00000086589	RBM22	3	no
ENSG00000056586	RC3H2	3	no
ENSG00000117152	RGS4	3	no
ENSG00000143878	RHOB	3	no
ENSG00000124145	SDC4	3	no
ENSG00000143751	SDE2	3	no
ENSG00000197019	SERTAD1	3	no
ENSG00000179833	SERTAD2	3	no
ENSG00000167565	SERTAD3	3	no
ENSG00000130766	SESN2	3	no
ENSG00000111252	SH2B3	3	no
ENSG00000144136	SLC20A1	3	no
ENSG00000168917	SLC35G2	3	no
ENSG00000176170	SPHK1	3	no
ENSG00000136158	SPRY2	3	no
ENSG00000100647	SUSD6	3	no
ENSG00000139372	TDG	3	no
ENSG00000112773	TENT5A	3	no
ENSG00000163659	TIPARP	3	no
ENSG00000140406	TLNRD1	3	no
ENSG00000176142	TMEM39A	3	no
ENSG00000173530	TNFRSF10D	3	no
ENSG00000164761	TNFRSF11B	3	no
ENSG00000141232	TOB1	3	no
ENSG00000157514	TSC22D3	3	no
ENSG00000183696	UPP1	3	no
ENSG00000132952	USPL1	3	no
ENSG00000166483	WEE1	3	no
ENSG00000185650	ZFP36L1	3	no
ENSG00000152518	ZFP36L2	3	no
ENSG00000173875	ZNF791	3	no
